# Supplementary material for: TP53 mutations in Romanian patients with colorectal cancer
Source: Genes Environ. 2023 Jul 1;45:20. doi: 10.1186/s41021-023-00277-2 (PMC10314378; doi:10.1186/s41021-023-00277-2)
Supplement: Supplementary file 1 — Supplementary Material 1 [file 41021_2023_277_MOESM1_ESM.xlsx]

## Sheet: MAF
Supplementary table S1: Minimal allele frequency (MAF) in major databases for the mutant allele
Sample ID	dbSNP_ID	MAF	CliniVar interpretation.
RC02	rs730882003	T=0.000007	Undetermined significance
RC05	rs121912655	T=0.000004	Pathogenic
RC07	rs760043106	T= none	Undetermined significance
RC09	rs121913343	A=0.000012	Pathogenic/likely Pathogenic
RC13	rs730882005	T=0.000014	Pathogenic/likely Pathogenic
RC18	rs121913343	A=0.000012	Pathogenic/likely Pathogenic
RC19	rs121912656	A=0.000008	Pathogenic
RC20	rs587782177	T= none	Conflicting interpretation
RC21	Not available	Not available	Not available
RC26	rs11540652	T=0.000021	Pathogenic
RC27	rs121912651	T=0.000004	Pathogenic
RC28	rs587782705	A=0.000008	Pathogenicogenic
RC29	rs1057519989	T=0.00005	Conflicting interpretation
RC31	rs587780070	A=0.000007	Pathogenic/likely Pathogenic
RC32	rs11540652	T=0.000021	Pathogenic
RC33	rs587783062	Not available	Not available
RC36	rs28934576	A=0.000004	Pathogenic
RC37	rs11540652	T=0.000021	Pathogenic
RC37	rs786203436	A=none	Undetermined significance
RC38	Not available	Not available	Not available
RC39	rs730882029	A=0.00000	Pathogenicogenic
RC40	rs28934571	A= none	Conflicting interpretation
